# Supplementary material for: Child opinions related to a core outcome set for school-based healthy lifestyle behavior interventions: the COCOS study
Source: Front Public Health. 2025 Apr 16;13:1519467. doi: 10.3389/fpubh.2025.1519467 (PMC12040649; doi:10.3389/fpubh.2025.1519467)
Supplement: Supplementary file 2 [file Table_2.xlsx]

## Sheet: Explanations and abbreviations
Explanations
Merged outcome	Similar outcomes reported by children in different focus groups in one country (data combined per country) or by children in differnt countries (data combined all countries) merged into one outcome
Similar outcome	In case of merging of similar outcomes with slightly differnt child wordings, the child wording of each similar outcome is provided
Overall importance, e.g. 1(71), 2(4), 3(1)	Combined importance rating of children in different countries (data combined all countries), e.g., 71 childern scored the outcome as 'very important', 4 children as 'important' and 1 child scored the outcome as 'not important'.
Frequency	Number of countries in which the outcome was reported
Green highlighted overall importance rating	Overall, the outcome is considered 'very important', i.e., 70% of the children scored the outcome as ‘very important’ and less than 15% of the children scored the outcome as ‘not important’.
Orange highlighted overall importance rating	Overall, the outcome is considered 'important, i.e. outcome is not considered as 'very important' or as 'not important'.
Red highlighed overall importance rating	Overall, the outcome is considered 'not important', i.e., 70% of the children scored the outcome as ‘not important’ and less than 15% scored the outcome as ‘very important’.
Abbreviations
NL	The Netherlands
CAN	Canada
SCOT	Scotland
ENG	England
US	United States
SA	South Africa
FG	Focus group
PE	Physical education

## Sheet: Data combined_CAN
Reported/merged outcome	Similar outcome(s)	Frequency	Overall importance	FG1	FG2	FG3	FG4	FG5	FG6
Being happy	Feeling happy (FG2); Healthy and happy (FG3); Being more happy (FG6)	4	1(17), 2(4)	2 (4)	1 (9)	1 (4)			1 (4)
Being healthy	Keep body and mind healthy (FG2), Healthy and happy FG3); Staying healthy (FG4); Growh properly and avoid sickness (FG4); Good health (FG5)	4	1(28), 2(3), 3(1)	1 (4)	1 (9), 2(0), 3(0)	1 (4)	1 (4), 2 (3); 1(7), 3 (1)
Making children active	Getting proper [enough] exercise (FG4), Being active (FG5), Physical activity (FG6)	4	1(18), 2(4), 3(1)		1 (9)		1 (3), 2 (3), 3 (1)	1 (3)	1 (3), 2 (1)
Making children full of energy	More energy during the day (FG6); More energy	3	1(13), 2(1)		1 (9)			1 (3)	1 (1), 2 (3)
To be more focused	Intelligent and more focused (FG3), More focus (FG5); Being more focused (FG6)	3	1(9)		1 (9)			1 (2), 3 (1)	1 (4)
Healthy diet	Good diet (FG4); Eating a balanced diet (FG4); Eating healthier (FG6)	2	1(14), 2(2), 3(1)		1 (7), 2 (1), 3 (1)		1 (4)		1 (3), 2 (1)
Having fun	Having fun (FG6)	2	1(4), 2(2)		1-2 (votes unknown)				1 (3), 2 (1)
Be more concentrated	Better concentration (FG5)	2	1(12)		1 (9)			1 (3)
Talent development (plus noticed earlier)		1	1(4)	1 (4)
Grading by other criteria than academic performance e.g., how well they do in extracurricular activities and sports		1	1(4)	1(4)
Happy minds	Keep body and mind healhty (FG2), Happiness (FG5)	1	1(20), 2(1)		1 (8), 2 (1); 1 (9)			1 (3)
Having more recess		1	1(9)		1 (9)
Relaxation of minds	Feeling relaxed (FG5)	1	1(11), 3(1)		1 (9)			1 (2), 3 (1)
Conducive learning environment		1	1(9)		1 (9)
Improve knowledge		1	1(4)			1 (4)
Intelligent		1	1(4)			1 (4)
Proper and good hygiene		1	1(8)				1 (8)
Having a good sleep		1	1(8)				1 (8)
More inspiration		1	1(3)					1 (3)
Being more intersted in subjects	How many kids are interested (FG6)	1	1(6), 2(2)						1 (3), 2 (1); 1 (3), 2 (1)
Learning new things	How many new things they [children] try (FG6)	1	1(5), 2(3)						1 (1), 2 (3); 1 (4)
Better performance in class		1	1(4)						1 (4)
Making them better [nicer] people [prosocial behaviours]		1	1(3), 3(1)						1 (3), 3 (1)
Feeling better [physically, mentally, emotionally]		1	1(3), 3(1)						1 (3), 2 (1)
Being more responsible		1	1(3), 2(1)						1 (4)
More motivated			1(7), 2(2)		1 (7), 2 (2)
Improve skill	Dancing skills (FG4); Knowing life skills (cooking, making a fire) (FG6); Having survival skills (FG6)	3	1(9), 2(4), 3(7)			1 (4)	1 (2), 3 (6)		1 (3), 2 (1); 2 (3), 3 (1)
Mutual relationships between children		2	1(7), 2(3), 3(1)	1 (4)	1 (3), 2 (3), 3 (1)
Mutual relationships between children and teachers	Proper pupil teacher relationship (FG2)	2	1(7), 2(3), 3(1)	2 (4)	1 (3), 2 (3), 3 (1)
Positive mood [good vibes]	Positive mood (FG5)	2	1(5), 2(2)			1 (2), 2 (2)		1 (3)
Being stronger		1	1(1), 2(3)	1 (1), 2 (3)
Break time between lectures		1	1(6), 2(3), 3(1)		1 (6), 2 (3), 3 (1)
Promoting team work		1	2(4)			2 (4)
Making children compete or be competitive		1	2(4)			2 (4)
Having good grades		1	2(2), 3(2)						2 (2), 3 (2)
Having a good physique		1	1(1), 3(7)				1 (1), 3 (7)
Help us [children] choose sport activities as a profession		1	1(2), 3(6)				1 (2), 3 (6)

## Sheet: Data combined_ENG
Reported/merged outcome	Similar outcome(s)	Frequency	Overall importance	FG1	FG2	FG3	FG4
Children need to be healthy and not go to hospital and be happy and joyful	Stay healthy (FG3); Be healthier (FG4)	2	1(19)		1(6)	1(6)	1(7)
We need to be more happier	Always be happy (FG3); Happiness (FG4)	2	1(19)		1(6), 3(1)	1(6)	1(7)
Strong lungs	Better lungs (FG3); Healthy lungs (FG4)	2	1(18), 2(1), 3(1)		1(7)	1(4), 2(1), 3(1)	1(7)
Be able to run longer and further quicker		1	3(7)	3(7)
Be sure about how healthy you are		1	1(7)	1(7)
Maybe focus on our health more than other things		1	2(6)		2(6), 3(1)
Healthy bones		1	1(7)		1 (7)
Stronger heart	Healthy heart (FG4)	1	1(14)		1(7)		1(7)
Having fun and trying difficult sports in school to see what sport you like because it can help your body in all different ways	Fun (FG4)	1	1(13), 2(1)		1(6), 2(1)		1(7)
Wellbeing		1	2(7)		2(7)
Stelth Bathroom		1	3(6)		2(1), 3(6)
To be safe		1	1(6)			1(6)
Smarter		1	1(6)			1(2), 2(4)
Braver		1	1(6)			1(6)
When we do PE and we feel happy doing PE		1	1(6)			1(6)
Flexible		1	2(6)			2(6)
Run faster	Faster (FG3)	2	1(6), 3(7)	3(7)		1(6)
To get better at football		2	1(3), 2(7), 3(3)	1(1), 2(3), 3(3)		1(2), 2(4)
More sports	Exercise (FG3), Sports every day (FG4)	2	1(11), 2(2), 3(7)	1(7)		1(4), 2(2)	3(7)
What foods are classed as healthy and unhealthy	What good food there are (FG4)	2	1(5), 2(7)	2(7)			2(7)
Lose weight	Want to lose weight (FG3)	2	1(5), 2(7)	2(7)		1(5), 2(1)
Swimming better, swimming	Swimming (FG4)	2	2(6), 3(7)		1(1), 2(6)		3(7)
Eat healthy	Healthy eating (FG2); Eat healthy (FG3); Improve diet (FG4); Eat healthy [for stronger heart, lungs, bones, better mental health (FG2)	4	1(25), 2(9)	1(6), 2(1)	2(7) & 1(7)	1(5), 2(1)	1(7)
Strength	Be stronger (FG3); Better muscles (FG3); Stronger (FG4); To get strong (FG4)	3	1(2), 2(19 or 12)	2(2), 3(5)		1(1), 2(5) & 1(1), 2(5)	2(7)
Energy	Hyper-more energy (FG3)	3	1(4), 2(15), 3(1)		2(6), 3(1)	1(4), 2(2)	2(7)
The fitness level rise	Keeping fit (FG2)	1	1(7), 2(7)	1(7)	2(7)
We need to be more mentally thinking		1	1(3), 2(2), 3(2)		1(3), 2(2), 3(2)
The outcome helps people be healthy and follow their dreams		1	1(2), 2(2), 3(2)			1(2), 2(2), 3(2)
The outcome helps people believe they can do even more		1	2(2), 3(4)			2(2), 3(4)
Helps people produce their thoughts		1	1(3), 2(1), 3(2)			1(3), 2(1), 3(2)
The outcome helps people be postitive		1	2(6)			2(6)
Bigger Biceps		1	1(4), 2(2)			1(4), 2(2)
Healthy body parts		1	2(6)			2(6)
Physical Education (PE) more		1	2(6)			1(6)
Sporty		1	2(6)			2(6)
Better handwritng		1	3(6)			3(6)
Helping people to get better at things		1	3(6)			3(6)

## Sheet: Data combined_SA
Reported/merged outcome	Similar outcome(s)	Frequency	Overall importance	FG1	FG2	FG3	FG4	FG5	FG6
Healthy food- apples, oranges, bananas, oranges and pears should be able to be bought from the tuckshop	More healthy foods in the tuckshop (FG2); Sell healthy food at the tuckshop (FG3); Healthy foods in tuckshops eg. Fruit, oranges, watermelon, grapes, whatever is in season (FG4); To sell fruit in tuckshop (FG4); Sell fruit in tuckshop (M5); Tuckshop should sell Fruit + vegetables as an option (FG6); Tuckshop should sell healthy food instead of junk - water + fruit (FG5)	6	1(53), 2(14), (3)	1(7), 2(1)	1(8)	1(5), 2(3)	1(6), 2(1), 3(1) & 1(7), 2(1)	1(8)	1(6), 2(2) & 2(6), 3(2)
More compulsory PE and sports every week	Compulsory physical education every week (FG2, FG4); More PE every week (FG5); 2 sessions PE instead of 1 (FG6)	5	1(28), 3(4)	1(8)	1(1), 2(5), 3(2)		1(4), 3(4)	1(8)	1(8)
Help people eat better by trying to get them to stop eating junk food by telling them the negatives of eating junk food	Educate on why healthy foods are important (FG2); A subject to teach about healthy eating + exercise (FG4); Lessons to teach students about nutrition (FG6)	4	1(27), 2(4), 3(1)	1(5), 2(3)	1(7), 3(1)		1(7), 2(1)		1(8)
Drink more water in school	Drink more water (FG4); Drink 2L of water every day (FG5); Should drink more water every day (FG6)	4	1(26), 2(4), 3(2)	1(7), 2(1)			1(7), 3(1)	1(4), 2(3), 3(1)	1(8)
More fun activities like reading in the library	More reading time (FG4); More reading lessons to help your brain (FG6)	3	1(20), 2(4), 3(1)			1(6), 2(3)	1(6), 2(1), 3(1)		1(8)
More swimming.	More swimming, not only in one term (FG3)	2	1(12), 2(4), 3(1)	1(8)		1(4), 2(4), 3(1)
Schools should provide clean drinking water to students	School should provide clean drinking water (FG6)	2	1(15), 2(1)		1(8)				1(7), 2(1)
Exercise every morning	Focus on healthy diet + exercising + more PE lessons (FG6)	2	1(8)					1(8)	1(8)
Play fun games that includes running and use less technology		1	1(7), 3(1)	1(7), 3(1)
Jogging makes your muscles stronger and makes you feel better in your mind and your body		1	1(6), 2(1), 3(1)	1(6), 2(1), 3(1)
Schools should provide healthy foods and students should feel safe		1	1(8)		1(8)
Schools should provide healthy foods and students should feel safe		1	1(8)
More compulsory sports and extra activities.		1	1(8)		1(8)
Cleaner environment to prevent germs and physically prevents injuries		1	1(7), 2(1)		1(7), 2(1)
Schools must hand out fruit to students everyday.		1	1(8)		1(8)
A gym in school so they don’t have to go to a gym after school and will be thought by the Physical education teachers		1	1(7), 2(1)			1(7), 2(1)
Offer Archery to primary school learners.		1	1(4), 2(1)			1(4), 2(1)
Have a games room for break time		1	1 (8)			1(8)
Form a a group to go for hikes in the weekends		1	1(6), 2(1), 3(1)			1(6), 2(1), 3(1)
More excursions, students will be walking and hiking which makes them fit		1	1(6), 2(2)			1(6), 2(2)
Offer more unique sports in schools		1	1(6), 2(1), 3(1)			1(6), 2(1), 3(1)
Different sports every week, not just one sport		1	1(7), 3(1)				1(7), 3(1)
More athletic sports like high jump, long jump		1	1(7), 2(1)				1(7), 2(1)
More of a variety of books to read		1	1(8)				1(8)
More skipping in school break		1	1(5), 2(1), 3(1)				1(5), 2(1), 3(1)
Drink clean water		1	1(8)					1(8)
Focus on studies		1	1(8)					1(8)
Tuckshop should sell water		1	1(8)					1(8)
Tuckshop should sell healthy sandwiches that is affordable		1	1(5), 2(3)					1(5), 2(3)
Get a library/ Get a mobile library/ Reading corners		1	1(7), 2(1)					1(7), 2(1)
Help others focus on diet and help make better choices		1	1(8)						1(8)
Cleaner environment makes students feel safe		1	1(8)						1(8)
Air polution because there's smoke by students		1	1(8)						1(8)
A safe playing environment		1	1(8)						1(8)
Eat more healthy and limit sugary snacks	No junk food (FG4); Eat healthy in school (FG5); Eat better food (FG5); Stop eating unhealthy foods; Focus on healthy diet + exercising; more PE lessons (FG6)	4	1(25), 2(6), 3(3)		1(8)		1(3), 2(3), 3(2)	1(6), 2(2) & 1(8) & 1(6), 2(1), 3(1)	1(8)
Bring more fruit and vegetables to school for lunch	Bring healthy foods (FG5)	2	1(8), 2(8)	1(5), 2(3)				1(3), 2(5)
More after school physical activities	More after school activities (FG2)	2	1(9), 2(4), 3(3)	1(5), 3(3)	1(4), 2(4)
Visitors such as interns to help train students		2	1(4), 2(2), 3(2)		1(4), 2(2), 3(2)
Have a gymnastics court.	Exercise machines to help training (FG4)	2	1(10), 2(1)			1(3)	1(7), 2(1)
Drink more water and eat more healthy foods.		1	1(5), 2(3)	1(5), 2(3)
Don't watch TV too much		1	1(2), 2(4), 3(2)	1(2), 2(4), 3(2)
Learning more about technology and science to learn whats better options for our body		1	1(4), 2(3), 3(1)	1(4), 2(3), 3(1)
The tuckshop only sells healthy options		1	1(2), 3(6)	1(2), 3(6)
Be allowed to bring water to school		1	1(2), 2(3), 3(3)	1(2), 2(3), 3(3)
Have more reading classes to keep your brain healthy		1	1(5), 2(3)	1(5), 2(3)
Have a time to learn how to ride a bicycle in school		1	1(4), 2(3), 3(1)			1(4), 2(3), 3(1)
Healthy school fairs, serve healthy food instead of unhealthy food		1	1(1), 2(5), 3(2)			1(1), 2(5), 3(2)
Sell water + not only cooldrink		1	1(4), 2(4)						1(4), 2(4)

## Sheet: Data combined_SCOT
Reported/merged outcome	Similar outcome(s)	Frequency	Overall importance	FG1	FG2	FG3	FG4	FG5
More happier	Be happier (FG3); Happier (FG4, FG5); Happy (FG1)	4	1(13), 3(1)	1 (3), 2(0), 3(0)	1(2), 2(0), 3(0)	1(4), 2(0), 3(1)	1(2), 2(0), 3(0)	1(2), 2(0), 3(0)
Make you fitter	Being fitter (FG3); More fit (FG4)	3	1(9)		1(2), 2(0), 3(0)	1(5), 2(0), 3(0)	1(2), 2(0), 3(0)
Healthier	Be healthier (FG3); Healthy body (FG1)	3	1(12)	1 (3), 2(0), 3(0)	1(2), 2(0), 3(0)	1(5), 2(0), 3(0)	1(2), 2(0), 3(0)
Being trusted or trusting people more		1	1(3)	1 (3), 2(0), 3(0)
Attitudes towards other people		1	1(3)	1 (3), 2(0), 3(0)
Making new friends	Making friends (FG3)	1	1(8)	1 (3), 2(0), 3(0)		1(5), 2(0), 3(0)
Behaviour		1	1(3)	1 (3), 2(0), 3(0)
Healthier body		1	1(3)	1 (3), 2(0), 3(0)
Which makes you more active		1	1(2)		1(2), 2(0), 3(0)
Who they grew up with		1	1(2)		1(2), 2(0), 3(0)
Mental health would be better		1	1(5)			1(5), 2(0), 3(0)
Pushing over your limits		1	1(5)			1(5), 2(0), 3(0)
Environmental awareness		1	1(5)			1(5), 2(0), 3(0)
Always try your hardest		1	1(5)			1(5), 2(0), 3(0)
Listening to the teacher (Concentration)		1	1(5)			1(5), 2(0), 3(0)
Eating better		1	1(2)				1(2), 2(0), 3(0)
Stronger	Get stronger if you eat healthier (FG5)	2	2(7)	1(0), 2(3), 3(0)	1(0), 2(2), 3(0)			1(0), 2(2), 3(0)
More energetic	Energy (FG5)	2	1(2), 2(2)		1(0), 2(2), 3(0)			1(2), 2(0), 3(0)
More athletic		2	2(4)		1(0), 2(2), 3(0)		1(0), 2(2), 3(0)
More willing to learn		1	1(2), 2(3)	1(2), 2(1), 3(0)
Longer stamina		1	2(3)	1(0), 2(3), 3(0)
Being ready for anything		1	2(1), 3(2)	1(0), 2(1), 3(2)
Feeling excited about things		1	1(1), 2(2)	1(1), 2(2), 3(0)
Loosing weight		1	1(2), 2(1)	1(2), 2(1), 3(0)
Trying new things		1	1(1), 2(2)	1(1), 2(2), 3(0)
Learn new sports		1	2(3)	1(0), 2(3), 3(0)
Creative mindset		1	2(3)	1(0), 2(3), 3(0)
Healthier in school		1	2(3)	1(0), 2(3), 3(0)
More variety (in diet/meals) and bigger appetite		1	2(2), 3(1)	1(0), 2(2), 3(1)
Confidence		1	2(3)	1(0), 2(3), 3(0)
Improving skills		1	1(2), 2(1)	1(2), 2(1), 3(0)
How often they exercise and for how long		1	1(2), 2(1)		1(2), 2(1), 3(0)
if they grow up rich or poor		1	1(1), 2(1)		1(1), 2(1), 3(0)
Bullied or popular		1	1(1), 2(1)		1(1), 2(1), 3(0)
Better at sports		1	1(1), 2(1)		1(1), 2(1), 3(0)
How often they play		1	2(1), 3(1)		1(0), 2(1), 3(1)
Goals and older		1	1(1), 2(1)		1(1), 2(1), 3(0)
Get better at PE if you practice		1	2(2)					1(0), 2(2), 3(0)
Inspiring children			Not rated	Not rated

## Sheet: Data combined_NL
Reported/merged outcome	Similar outcome(s)	Frequency	Overall importance	FG1	FG2	FG3	FG4	FG5
Fitness		4	1(9), 2(4)		1(2)	1(3)	2(3)	1(4), 2(1)
Being outside	Going outside (FG3); Going outside / vitamin D (FG4); Time spent outside (FG5)	4	1(13)	1 (2)		1 (3)	1 (3)	1 (5)
Having fun		4	1(12)	1 (2)	1 (2)	1 (3)		1 (5)
Body fat		3	1(7), 2(3)		1 (1), 2(1)	1 (3)		1 (3), 2 (2)
Meeting people, making friends	Making friends (FG2); Getting to know other children (FG4)	3	1(7)	1 (2)	1 (2)		1 (3)
Ability to learn	Ability to learn better (FG3)	2	1(4), 2(1)		1 (1), 2(1)	1 (3)
Concentration		2	1(8)				1 (3)	1 (5)
Being healthy	Increased health (having a healthy body) (FG4)	2	1(5)	1 (2)			1 (3)
Having energy		2	1(5)	1 (2)		1 (3)
Working together		2	1(5)	1 (2)			1 (3)
Mood		1	1(2)	1 (2)
Balance between learning and playing (outside)		1	1(2)	1 (2)
Be able to be yourself		1	1(3)				1 (3)
Chatting with friends		1	1(3)				1 (3)
Dealing with losing		1	1(3)			1 (3)
Fruit consumption		1	1(3)				1 (3)
Fun of meeting peers in the playground		1	1(2)	1 (2)
Having respect for each other		1	1(3)				1 (3)
How children treat each other		1	1(2)		1 (2)
Knowledge about nature		1	1(2)		1 (2)
Looking forward to go to school		1	1(3)				1 (3)
Needs and outlet for energy		1	1(2)	1 (2)
No bullying on the playground		1	1(3)				1 (3)
Playing together		1	1(2)	1 (2)
Playing together outside		1	1(3)				1 (3)
Practical education/outside, not only behind a computer		1	1(2)	1 (2)
Trust each other		1	1(3)				1 (3)
Variation in activities		1	1(3)			1 (3)
Sport skills		1	1(4), 2(1)					1 (4), 2 (1)
Feeling happy		1	1(1), 2(1)			1 - 2 (3, votes unknown)
Being nice		1	1(1), 2(1)			1 - 2 (3, votes unknown)
Getting to ask questions		1	2(2)	2 (2)
Hand-eye coordination		1	2(1), 3(1)			2 - 3 (3 , votes unknown)
Higher pain threshold		1	2(1), 3(1)			2 - 3 (3 , votes unknown)
Immunity against diseases		1	1(1), 2(1)		1 (1), 2(1)
Muscle strength		1	2(3)				2 (3)
Number of children at school		1	2(3)				2 (3)
Screen time		1	1(1), 2(1)		1 (1), 2(1)
Sleep quality		1	1(1), 2(1)			1 - 2 (3, votes unknown)
Teacher joining in during breaks and PE		1	2(2)		2 (2)
Teambuilding		1	1(1), 2(1)			1 - 2 (3, votes unknown)
Time spent reading		1	2(1), 3(1)			2 - 3 (3 , votes unknown)
Time spent sitting on couch		1	1(1), 2(1)			1 - 2 (3, votes unknown)
Heartbeat		1	1(3), 2(1), 3(1)					1 (3), 2 (1), 3 (1)
More large playgrounds	Number of soccer fields (FG3)	2	1(2), 2(3)	1 (2)		2 (3)
Speed	Becoming faster / speed (FG5)	2	1(1), 2(6), 3(1)				2 (3)	1 (1), 2 (3), 3 (1)
Children finding out which sports they like because they had to do it		1	3(3)				3 (3)

## Sheet: Data combined_US
Reported/merged outcome	Similar outcome(s)	Frequency	Overall importance	FG1	FG2	FG3
Eating Healthy Foods		1	1(8)	1 (8), 2(0), 3(0)
Being Healthy/Strong		1	1(7), 2(1)	1(7), 2(1), 3(0)
Being More Athletic		1	1(6), 2(2)	1(6), 2(2,) 3(0)
Being Better at Sports		1	1(8)	1(8), 2(0), 3(0)
Access to a Variety of Good Foods		1	1(2)		1(2), 2(0), 3(0)
Sports Clubs		1	1(2)		1(2) ,2(0), 3(0)
Obstacle Course		1	1(2)		1(2), 2(0), 3(0)
Safe Places to Play After School/Weekends		1	1(2)		1(2), 2(0), 3(0)
Participating in More Sports	Running club (FG3)	1	1(6)			1,(6), 2(0), 3(0)
Running Club or Racing		2	1(4), 2(6)	1(2), 2(6), 3(0)	1(2), 2(0), 3(0)
Receiving Playground Equipment		1	2(2)		1(0), 2(2), 3(0)
Riding or Racing Bikes		1	1(3), 2(5), 3(1)	1(3), 2(5), 3(1)
Learning about Health Habits		1	1(5), 2(3)	1(5), 2(3), 3(0)
Active Learning		1	1(1), 2(1)		1(1), 2(1), 3(0)
More Cheerleading		1	1(3), 3(3)			1(3), 2(0) ,3(3)
More Running		1	1(3), 2(2), 3(1)			1 (3), 2(2), 3(1)
Cardio and Strength Training		1	1(4), 2(2)			1(4), 2(2), 3(0)
More Sports in PE		1	1(2), 2(2), 3(2)			1(2), 2(2), 3(2)
Going Outside More		1	1(4), 2(1), 3(1)			1(4), 2(1,) 3(1)
Gardening		1	1(4), 3(2)			1(4), 2(0), 3(2)
Arts and Crafts		1	1(3), 3(3)			1(3), 2(0) ,3(3)
Track and Field Practices		1	3(6)			1(0), 2(0), 3(6)
