# Supplementary material for: Child opinions related to a core outcome set for school-based healthy lifestyle behavior interventions: the COCOS study
Source: Front Public Health. 2025 Apr 16;13:1519467. doi: 10.3389/fpubh.2025.1519467 (PMC12040649; doi:10.3389/fpubh.2025.1519467)
Supplement: Supplementary file 3 [file Table_3.xlsx]

## Sheet: Explanations and abbreviations
Explanations
Merged outcome	Similar outcomes reported by children in different focus groups in differnt countries (data of all countries combined) merged into one outcome
Overall importance, e.g. 1(71), 2(4), 3(1)	Combined importance rating of children in different focus groups in one country (data combined per country) or children in different countries (data combined all countries), e.g., 71 childern scored the outcome as 'very important', 4 children as 'important' and 1 child scored the outcome as 'not important'.
Frequency	Number of focus groups or countries in which the outcome was reported
Green highlighted overall importance rating	Overall, the outcome is considered 'very important', i.e., 70% of the children scored the outcome as ‘very important’ and less than 15% of the children scored the outcome as ‘not important’.
Orange highlighted overall importance rating	Overall, the outcome is considered 'important, i.e. outcome is not considered as 'very important' or as 'not important'.
Red highlighed overall importance rating	Overall, the outcome is considered 'not important', i.e., 70% of the children scored the outcome as ‘not important’ and less than 15% scored the outcome as ‘very important’.
Abbreviations
CAN	Canada
ENG	England
FG	Focus group
NL	The Netherlands
PE	Physical education
SA	South Africa
SCOT	Scotland
US	United States

## Sheet: Data combined_ALL countries
Merged outcomes	Outcomes reported by children in different countries	Frequency	Overall importance	Canada	England	Scotland	South Africa	The Netherlands	United States
Being healthy	Being healthy (NL), Being healthy (CAN), Healthier (SCOT), Be healty [and not going to hospital] (ENG), Being healthy/strong (US)	5	1(71), 2(4), 3(1)	1(28), 2(3), 3(1)	1(19)	1(12)		1(5)	1(7), 2(1)
Healthy diet	Healthy diet (NL), Eating better (SCOT), Eat healthy (ENG), Eating healthy foods (US), Eat more healthy and limit sugary snacks (SA)	5	1(74), 2(19), 3(4)	1(14), 2(2), 3(1)	1(25), 2(9)	1(2)	1(25), 2(6), 3(3)		1(8)
Concentration	Concentration (NL), Be more concentrated (CAN), Listening to teacher (concentration) (SCOT), Focus on studies (SA)	4	1(33)	1(12)		1(5)	1(8)	1(8)
Having fun	Having fun (NL), Having fun (CAN), Having fun and trying difficult sports [...] (ENG), Play fun games [including running and use less technologiy] (SA)	4	1(36), 2(3), 3(1)	1(4), 2(2)	1(13), 2(1)		1(7), 3(1)	1(12)
Feeling happy	Feeling happy (NL), Being happy (CAN), More happier (SCOT), Be more happier (ENG)	4	1(50), 2(5), 3(1)	1(17), 2(4)	1(19)	1(13), 3(1)		1(1), 2(1)
Having energy	Having energy (NL), Making children full of energy (CAN), More energetic (SCOT), Engery (ENG)	4	1(24), 2(18), 3(1)	1(13), 2(1)	1(4), 2(15), 3(1)	1(2), 2(2)		1(5)
Muscle strength	Muscle strenth (NL), Being stronger (CAN), Stronger (SCOT), Strength (ENG)	4	1(3), 2(26 or 29)	1(1), 2(3)	1(2), 2(19 or 12)	2(7)		2(3)
To be safe	To be safe (NL), Safe places to play after school/weekends (US), Schools should provide healthy foods and students should feel safe S(SA)	3	1(14)		1(6)		1(6)		1(2)
Fitness	Fitness (NL), Fitter (SCOT), Fitness level (ENG)	3	1(25), 2(11)		1(7), 2(7)	1(9)		1(9), 2(4)
Mood/mental wellbeing	Mood (NL), Positive mood [good vibes] (CAN), Be positive (ENG)	3	1(7), 2(8)	1(5), 2(2)	2(6)			1(2)
Improve skills	Improve skill (NL), Improving skills (SCOT), Get better at things (ENG)	3	1(11), 2(5), 3(13)	1(9), 2(4), 3(7)	3(6)	1(2), 2(1)
Participating in more sports	More sports (NL), Participating in more sports (US), More compulsory sports and extra activities (SA)	3	1(25), 2(2(, 3(14)		1(11), 2(2), 3(14)		1(8)		1(6)
Being outside	Being outside (NL), Going outside more (US)	2	1(17), 2(1), 3(1)					1(13)	1(4), 2(1), 3(1)
Making friends	Meeting people, making friends (NL), Making friends (SCOT), Making new friends (SCOT)	2	1(15)			1(8)		1(7)
No bullying	No bullying on the playground (NL), Being bullied or popular (SCOT)	2	1(4), 2(1)			1(1), 2(1)		1(3)
Playing	Playing together outside (NL), How often they play (SCOT)	2	1(6), 3(1)			2(1), 3(1)		1(5)
Trust each other	Trust each other (NL), Being trusted or trust people more (SCOT)	2	1(6)			1(3)		1(3)
Sleep quality	Sleep quality (NL), Having a good sleep (CAN)	2	1(9), 2(1)	1(8)				1(1), 2(1)
Time spent reading	Time spent reading (NL), More fun activities like reading in the library (SA)	2	1(20), 2(5), 3(2)				1(20), 2(4), 3(1)	2(1), 3(1)
Making children active	Making children active (CAN), More active (SCOT)	2	1(20), 2(4), 3(1)	1(18), 2(4), 3(1)		1(2)
Intelligence	Intelligent (CAN), Smarter (ENG)	2	1(10)	1(4)	1(6)
Frequency and duration of exercise/opportunity to be active	How often they exercise and for how long (SCOT), Exercise every morning (SA)	2	1(10), 2(1)			1(2), 2(1)	1(8)
Better at sports	Better at sports (SCOT), Being better at sports (US)	2	1(9), 2(1)			1(1), 2(1)			1(8)
More Physical Education	Physical Education more (PE) (ENG), More compulsory PE and sports every week (SA)	2	1(28), 2(6), 3(4)		2(6)		1(28), 3(4)
Stronger heart	Heartbeat (NL), Stronger heart (ENG)	2	1(17), 2(1), 3(1)		1(14)			1(3), 2(1), 3(1)
Motivation	More motivated (CAN), More willing to learn (SCOT)	2	1(9), 2(3)	1(7), 2(2)		1(2), 2(3)
Working together	Working together (NL), Promoting team work (CAN)	2	1(5), 2(4)	2(4)				1(5)
How children treat each other/prosocial behavior	How children treat each other (NL), Mutual relationships between children (CAN)	2	1(9), 2(3), 3(1)	1(7), 2(3), 3(1)				1(2)
Speed	Speed (NL), Run faster (ENG)	2	1(7), 2(6), 3(8)		1(6), 3(7)			1(1), 2(6), 3(1)
Being nice/prosocial behavior	Being nice (NL), Making them better [nicer] people [prosocial behaviours] (CAN)	2	1(4), 2(1), 3(1)	1(3), 3(1)				1(1), 2(1)
Screen time	Screen time (NL), Don't watch TV too much (SA)	2	1(3), 2(5), 3(2)				1(2), 2(4), 3(2)	1(1), 2(1)
Learning new things	Learning new things (CAN), Trying new things (SCOT)	2	1(6), 2(5)	1(5), 2(3)		1(1), 2(2)
Having a good physique	Having a good physique (CAN), Bigger biceps (ENG)	2	1(5), 2(2), 3(7)	1(1), 3(7)	1(4), 2(2)
Losing weight	Loosing weight (SCOT), Lose weight (ENG)	2	1(7), 2(8)		1(5), 2(7)	1(2), 2(1)
Swimming better, swimming	Swimming better, swimming (SCOT), More swimming (SA)	2	1(12), 2(10), 3(8)		2(6), 3(7)		1(12), 2(4), 3(1)
Sporty	Sporty (ENG), Being more athletic (US)	2	1(6), 2(8)		2(6)				1(6), 2(2)
	Ability to learn (NL)	1	N/A					1(4), 2(1)
	Body fat (NL)	1	N/A					1(7), 2(3)
	Balance between learning and playing outside (NL)	1	N/A					1(2)
	Be able to be yourself (NL)	1	N/A					1(3)
	Chatting with friends (NL)	1	N/A					1(3)
	Dealing with losing (NL)	1	N/A					1(3)
	Fruit consumption (NL)	1	N/A					1(3)
	Fun of meeting peers in the playground (NL)	1	N/A					1(2)
	Having respect for each other (NL)	1	N/A					1(3)
	Knowledge about nature (NL)	1	N/A					1(2)
	Looking forward to go to school (NL)	1	N/A					1(3)
	Outlet for energy (NL)	1	N/A					1(2)
	Practical education outside, not only behind a computer (NL)	1	N/A					1(2)
	Variation in activities (NL)	1	N/A					1(3)
	Sport skills (NL)	1	N/A					1(4), 2(1)
	More large playgrounds (NL)	1	N/A					1(2), 2(3)
	Getting to ask questions (NL)	1	N/A					2(2)
	Hand-eye coordination (NL)	1	N/A					2(1), 3(1)
	Higher pain threshold (NL)	1	N/A					2(1), 3(1)
	Immunity against diseases (NL)	1	N/A					1(1), 2(1)
	Number of children at school (NL)	1	N/A					2(3)
	Teacher joining in during breaks and PE (NL)	1	N/A					2(2)
	Teambuilding (NL)	1	N/A					1(1), 2(1)
	Time spent sitting on couch (NL)	1	N/A					1(1), 2(1)
	Children finding out which sports they like because they had to do it (NL)	1	N/A					3(3)
	Talent development (plus noticed earlier) (CAN)	1	N/A	1(4)
	Grading by other criteria than academic performance e.g., how well they do in extracurricular activities and sports (CAN)	1	N/A	1(4)
	Happy minds (CAN)	1	N/A	1(20), 2(1)
	Having more recess (CAN)	1	N/A	1(9)
	Relaxation of minds (CAN)	1	N/A	1(11), 3(1)
	To be more focused (CAN)	1	N/A	1(9)
	Conducive learning environment (CAN)	1	N/A	1(9)
	Improve knowledge (CAN)	1	N/A	1(4)
	Proper and good hygiene (CAN)	1	N/A	1(8)
	More inspiration (CAN)	1	N/A	1(3)
	More interested in subjects (CAN)	1	N/A	1(6), 2(2)
	Better performance in class (CAN)	1	N/A	1(4)
	Feeling better [physically, mentally, emotionally] (CAN)	1	N/A	1(3), 3(1)
	Being more responsible (CAN)	1	N/A	1(3), 2(1)
	Mutual relationships between children and teachers (CAN)	1	N/A	1(7), 2(3), 3(1)
	Break time between lectures (CAN)	1	N/A	1(6), 2(3), 3(1)
	Making children compete or be competitive (CAN)	1	N/A	2(4)
	Having good grades (CAN)	1	N/A	2(2), 3(2)
	Help us [children] choose sport activities as a profession (CAN)	1	N/A	1(2), 3(6)
	Attitudes towards other people (SCOT)	1	N/A			1(3)
	Behaviour (SCOT)	1	N/A			1(3)
	Who they grew up with (SCOT)	1	N/A			1(2)
	Mental health would be better (SCOT)	1	N/A			1(5)
	Pushing over your limits (SCOT)	1	N/A			1(5)
	Environmental awareness (SCOT)	1	N/A			1(5)
	Always try your hardest (SCOT)	1	N/A			1(5)
	Longer stamina (SCOT)	1	N/A			2(3)
	Being ready for anything (SCOT)	1	N/A			2(1), 3(2)
	Feeling excited about things (SCOT)	1	N/A			1(1), 2(2)
	Learn new sports (SCOT)	1	N/A			2(3)
	Creative mindset (SCOT)	1	N/A			2(3)
	Healthier in school (SCOT)	1	N/A			2(3)
	More variety (in diet/meals) and bigger appetite (SCOT)	1	N/A			2(2), 3(1)
	Confidence (SCOT)	1	N/A			2(3)
	If they grow up rich or poor (SCOT)	1	N/A			1(1), 2(1)
	More athletic (SCOT)	1	N/A			2(4)
	Goals and older (SCOT)	1	N/A			1(1), 2(1)
	Get better at PE if you practice (SCOT)	1	N/A			2(2)
	Inspiring children	1	N/A			????
	Be able to run longer and further quicker (ENG)	1	N/A		3(7)
	Be sure about how healthy you are (ENG)	1	N/A		1(7)
	Maybe focus on our health more than other things (ENG)	1	N/A		2(6)
	Healthy bones (ENG)	1	N/A		1(7)
	Stelth Bathroom	1	N/A		3(6)
	Strong lungs (ENG)	1	N/A		1(18), 2(1), 3(1)
	Braver (ENG)	1	N/A		1(6)
	Flexible (ENG)	1	N/A		1(6)
	When we do PE and we feel happy doing PE (ENG)	1	N/A		1(6)
	To get better at football (ENG)	1	N/A		1(3), 2(7), 3(3)
	What foods are classed as healthy and unhealthy (knowledge) (ENG)	1	N/A		1(5), 2(7)
	We need to be more mentally thinking (ENG)	1	N/A		1(3), 2(2), 3(2)
	The outcome helps people be healthy and follow their dreams (ENG)	1	N/A		1(2), 2(2), 3(2)
	The outcome helps people believe they can do even more (ENG)	1	N/A		2(2), 3(4)
	Helps people produce their thoughts (ENG)	1	N/A		1(3), 2(1), 3(2)
	Healthy body parts (ENG)	1	N/A		2(6)
	Better handwritng (ENG)	1	N/A		3(6)
	Access to a variety of good foods (US)	1	N/A						1(2)
	Sports clubs (US)	1	N/A						1(2)
	Obstacle course (US)	1	N/A						1(2)
	Riding or racing bikes (US)	1	N/A						1(3), 2(5), 3(1)
	Running club or racing (US)	1	N/A						1(4), 2(6)
	Learning about health habits (US)	1	N/A						1(5), 2(3)
	Receiving playground equipment (US)	1	N/A						2(2)
	Active learning (US)	1	N/A						1(1), 2(1)
	More cheerleading (US)	1	N/A						1(3), 3(3)
	More running (US)	1	N/A						1(3), 2(2), 3(1)
	Cardio and strength training (US)	1	N/A						1(4), 2(2)
	More sports in PE (US)	1	N/A						1(2), 2(2), 3(2)
	Gardening (US)	1	N/A						1(4), 3(2)
	Arts and crafts (US)	1	N/A						1(3), 3(3)
	Track and field practices (US)	1	N/A						3(6)
	Healthy food- apples, oranges, bananas, oranges and pears should be able to be bought from the tuckshop (SA)	1	N/A				1(53), 2(14), (3)
	Help people eat better by trying to get them to stop eating junk food by telling them the negatives of eating junk food (SA)	1	N/A				1(27), 2(4), 3(1)
	Jogging makes your muscles stronger and makes you feel better in your mind and your body (SA)	1	N/A				1(6), 2(1), 3(1)
	Drink more water in school (SA)	1	N/A				1(26), 2(4), 3(2)
	Schools should provide healthy foods and students should feel safe (SA)	1	N/A				1(8)
	Cleaner environment to prevent germs and physically prevents injuries (SA)	1	N/A				1(7), 2(1)
	Schools must hand out fruit to students everyday (SA)	1	N/A				1(8)
	Schools should provide clean drinking water to students (SA)	1	N/A				1(15), 2(1)
	A gym in school so they don’t have to go to a gym after school and will be thought by the Physical education teachers (SA)	1	N/A				1(7), 2(1)
	Offer Archery to primary school learners (SA)	1	N/A				1(4), 2(1)
	Have a games room for break time (SA)	1	N/A				1 (8)
	Form a a group to go for hikes in the weekends (SA)	1	N/A				1(6), 2(1), 3(1)
	More excursions, students will be walking and hiking which makes them fit (SA)	1	N/A				1(6), 2(2)
	Offer more unique sports in schools (SA)	1	N/A				1(6), 2(1), 3(1)
	Different sports every week, not just one sport (SA)	1	N/A				1(7), 3(1)
	More athletic sports like high jump, long jump (SA)	1	N/A				1(7), 2(1)
	More of a variety of books to read (SA)	1	N/A				1(8)
	More skipping in school break (SA)	1	N/A				1(5), 2(1), 3(1)
	Drink clean water (SA)	1	N/A				1(8)
	Tuckshop should sell water (SA)	1	N/A				1(8)
	Tuckshop should sell healthy sandwiches that is affordable (SA)	1	N/A				1(5), 2(3)
	Get a library/ Get a mobile library/ Reading corners (SA)	1	N/A				1(7), 2(1)
	Help others focus on diet and help make better choices (SA)	1	N/A				1(8)
	Cleaner environment makes students feel safe (SA)	1	N/A				1(8)
	Air polution because there's smoke by students (SA)	1	N/A				1(8)
	A safe playing environment (SA)	1	N/A				1(8)
	Drink more water and eat more healthy foods (SA)	1	N/A				1(5), 2(3)
	Learning more about technology and science to learn whats better options for our body (SA)	1	N/A				1(4), 2(3), 3(1)
	Bring more fruit and vegetables to school for lunch (SA)	1	N/A				1(8), 2(8)
	The tuckshop only sells healthy options (SA)	1	N/A				1(2), 3(6)
	Be allowed to bring water to school (SA)	1	N/A				1(2), 2(3), 3(3)
	Have more reading classes to keep your brain healthy (SA)	1	N/A				1(5), 2(3)
	More after school physical activities (SA)	1	N/A				1(9), 2(4), 3(3)
	Visitors such as interns to help train students (SA)	1	N/A				1(4), 2(2), 3(2)
	Have a time to learn how to ride a bicycle in school (SA)	1	N/A				1(4), 2(3), 3(1)
	Have a gymnastics court (SA)	1	N/A				1(10), 2(1)
	Healthy school fairs, serve healthy food instead of unhealthy food (SA)	1	N/A				1(1), 2(5), 3(2)
	Sell water + not only cooldrink (SA)	1	N/A				1(4), 2(4)
